# Supplementary material for: Investigating the Impact of Glycogen-Depleting Exercise Combined with Prolonged Fasting on Autophagy and Cellular Health in Humans: A Randomised Controlled Crossover Trial
Source: Nutrients. 2024 Dec 12;16(24):4297. doi: 10.3390/nu16244297 (PMC11677747; doi:10.3390/nu16244297)
Supplement: Supplementary file 1 [file nutrients-16-04297-s001.zip]

Archive with 1 entries (1 files):
- nutrients-3334755-supplementary.pdf
